# Supplementary material for: Differentially Expressed microRNAs and Target Genes Associated with Plastic Internode Elongation in Alternanthera philoxeroides in Contrasting Hydrological Habitats
Source: Front Plant Sci. 2017 Dec 5;8:2078. doi: 10.3389/fpls.2017.02078 (PMC5723390; doi:10.3389/fpls.2017.02078)
Supplement: Supplementary file 6 [file Table_1.XLSX]

## Sheet: Table S1
Table S1 List of primers used in this study
	Forward primer	Reverse primer
Primer for miRNA qRT-PCR
miR167d-5p	CGTGAAGCTACCAACATGATCTG	provided in kit
miR169u	GACCCAGCCAAGGATGACT	provided in kit
miR396a-3p	CGTTCAAGAAAGCCGTGGGA	provided in kit
miR3630-3p	GAATGGGAATCTCTCTGATGCAC	provided in kit
novel_mir_19	GCCCTTCATCTGAGTAGTTTGACT	provided in kit
novel_mir_25	GTTTTCTAGGAATTGAGCTCCC	provided in kit
novel_mir_26	CGGGATAAAGTTCAGACGCCT	provided in kit
novel_mir_29	CGTATTATGGAACCGAGGAAGAA	provided in kit
Primer for mRNA qRT-PCR
Contig45839	GGAACAACTTGCCCAATACCC	TCCTGATGCCTCCAAAACCAC
Contig18972	CATCATCTGTTATTCTCCCCCAT	GACTGTTGCTGCTTCTTTGTGC
Contig34390	ATTGACATAAGACTGGCGACC	CCCCACCAAACCCTACTCC
Contig7264	GACAAGGGTTGGGCGGTTAG	ATTTCAAAGATGTAGTCATTCTCAGC
Contig16589	ATTACAGGATGATACCAACCCAA	CGTCTAACCAACTGAAAGTAGGATT
Contig18934	CACATTTATTCTCCATCGCTAC	TGTGCTTCCCTTTGTTGACT
Contig49354	TGCCCTCATTCACTACTCAACCT	TTAGCGTGCTCCACAATAGACTG
Contig539	TTGTCCTGAATCTTTTCTTTGG	GAGACGAGAGAGTGGTAGCGGT
contig23974	GCTCTTGGACCTTTCGGAATC	CCTTGGGCAAACGCTTCTACT
UBC	AGCCCTGCTTTAACCATTTCC	ATACTTCTGGGTCCAGCTCCTG
Primers for 5' RLM-RACE
contig16589	provided in kit	CGCAAAGCCATTACTCCAAGCAAACCTC
contig16589_nested	provided in kit	GCATTCATTTCTCACTCTCTTGGCTCC
contig18934	provided in kit	CTATCGGGTTTCGGAACGAGGTTGGTG
contig18934_nested	provided in kit	GTTGGTGATCGAGGGATGATTATTACA
