# Supplementary material for: Differentially Expressed microRNAs and Target Genes Associated with Plastic Internode Elongation in Alternanthera philoxeroides in Contrasting Hydrological Habitats
Source: Front Plant Sci. 2017 Dec 5;8:2078. doi: 10.3389/fpls.2017.02078 (PMC5723390; doi:10.3389/fpls.2017.02078)
Supplement: Supplementary file 7 [file Table_2.XLSX]

## Sheet: Table S2
Table S2 Summary of small RNA sequencing data
Library	Type	Total_reads	High_quality	3'adapter_null	Insert_null	5'adapter_contaminants	Smaller_than_18nt	Poly (A)	Clean_reads
G0	count	14307763	14236593	51445	673	4120	86432	505	14093418
	percent(%)		1	0.0036	0	0.0003	0.0061	0	0.9899
W1	count	13612851	13544592	48991	2179	5560	133732	466	13353664
	percent(%)		1	0.0036	0.0002	0.0004	0.0099	0	0.9859
W3	count	13380351	13313868	44819	1847	4899	138712	519	13123072
	percent(%)		1	0.0034	0.0001	0.0004	0.0104	0	0.9857
W6	count	12773110	12708830	49949	6317	6479	127796	417	12517872
	percent(%)		1	0.0039	0.0005	0.0005	0.0101	0	0.985
W12	count	11777417	11719363	36804	964	3916	80259	458	11596962
	percent(%)		1	0.0031	0.0001	0.0003	0.0068	0	0.9896
W120	count	13027990	12961806	40364	2199	4916	131933	559	12781835
	percent(%)		1	0.0031	0.0002	0.0004	0.0102	0	0.9861
D1	count	13190729	13124789	54716	1540	5842	160001	688	12902002
	percent(%)		1	0.0042	0.0001	0.0004	0.0122	0.0001	0.983
D3	count	13053929	12987517	50064	5325	6608	129625	638	12795257
	percent(%)		1	0.0039	0.0004	0.0005	0.01	0	0.9852
D6	count	13568393	13502480	33723	6663	9323	303928	456	13148387
	percent(%)		1	0.0025	0.0005	0.0007	0.0225	0	0.9738
D12	count	12110295	12051703	35151	1933	4170	50963	526	11958960
	percent(%)		1	0.0029	0.0002	0.0003	0.0042	0	0.9923
D120	count	12019610	11959616	34207	35274	14400	77324	467	11797944
	percent(%)		1	0.0029	0.0029	0.0012	0.0065	0	0.9865
Total	count	142822438	142111157	480233	64914	70233	1420705	5699	140069373
	percent(%)		1	0.0034	0.0005	0.0005	0.0099	0	0.9807
