# Supplementary material for: Differentially Expressed microRNAs and Target Genes Associated with Plastic Internode Elongation in Alternanthera philoxeroides in Contrasting Hydrological Habitats
Source: Front Plant Sci. 2017 Dec 5;8:2078. doi: 10.3389/fpls.2017.02078 (PMC5723390; doi:10.3389/fpls.2017.02078)
Supplement: Supplementary file 8 [file Table_3.XLSX]

## Sheet: Table S3
Table S3 Number of different sRNAs included in different sample libraries
Library	Type	Total	miRNA	rRNA	snRNA	snoRNA	tRNA	unann
G0	Unique sRNAs	4490807	8093	72451	2348	1186	11208	4395521
	percent(%)	1	0.0018	0.0161	0.0005	0.0003	0.0025	0.9788
	Total sRNAs	14093418	3351599	744182	8070	3683	106555	9879329
	percent(%)	1	0.2378	0.0528	0.0006	0.0003	0.0076	0.701
W1	Unique sRNAs	4067353	7432	61309	2044	945	8697	3986926
	percent(%)	1	0.0018	0.0151	0.0005	0.0002	0.0021	0.9802
	Total sRNAs	13353664	2902209	637461	6683	2505	91493	9713313
	percent(%)	1	0.2173	0.0477	0.0005	0.0002	0.0069	0.7274
W3	Unique sRNAs	4258823	9062	62097	2284	1027	8878	4175475
	percent(%)	1	0.0021	0.0146	0.0005	0.0002	0.0021	0.9804
	Total sRNAs	13123072	2875176	613966	7319	2962	99038	9524611
	percent(%)	1	0.2191	0.0468	0.0006	0.0002	0.0075	0.7258
W6	Unique sRNAs	3907222	7866	63496	2207	1032	8463	3824158
	percent(%)	1	0.002	0.0163	0.0006	0.0003	0.0022	0.9787
	Total sRNAs	12517872	2750413	689026	7003	2893	83288	8985249
	percent(%)	1	0.2197	0.055	0.0006	0.0002	0.0067	0.7178
W12	Unique sRNAs	4036279	6524	72006	2195	983	9733	3944838
	percent(%)	1	0.0016	0.0178	0.0005	0.0002	0.0024	0.9773
	Total sRNAs	11596962	2443072	645144	7124	2667	78131	8420824
	percent(%)	1	0.2107	0.0556	0.0006	0.0002	0.0067	0.7261
W120	Unique sRNAs	4513238	7458	90651	2584	1366	13594	4397585
	percent(%)	1	0.0017	0.0201	0.0006	0.0003	0.003	0.9744
	Total sRNAs	12781835	2979468	1019628	10500	4716	131249	8636274
	percent(%)	1	0.2331	0.0798	0.0008	0.0004	0.0103	0.6757
D1	Unique sRNAs	4026462	8305	65524	2082	914	10367	3939270
	percent(%)	1	0.0021	0.0163	0.0005	0.0002	0.0026	0.9783
	Total sRNAs	12902002	2397455	535888	6816	2676	103964	9855203
	percent(%)	1	0.1858	0.0415	0.0005	0.0002	0.0081	0.7639
D3	Unique sRNAs	4094506	6388	69339	2241	1049	10520	4004969
	percent(%)	1	0.0016	0.0169	0.0005	0.0003	0.0026	0.9781
	Total sRNAs	12795257	2644807	709353	8355	3128	89328	9340286
	percent(%)	1	0.2067	0.0554	0.0007	0.0002	0.007	0.73
D6	Unique sRNAs	4179669	7005	81962	2196	1087	11189	4076230
	percent(%)	1	0.0017	0.0196	0.0005	0.0003	0.0027	0.9753
	Total sRNAs	13148387	2523903	731179	7227	3306	121111	9761661
	percent(%)	1	0.192	0.0556	0.0005	0.0003	0.0092	0.7424
D12	Unique sRNAs	4206967	7032	71982	2068	906	11745	4113234
	percent(%)	1	0.0017	0.0171	0.0005	0.0002	0.0028	0.9777
	Total sRNAs	11958960	2093950	512534	6778	2200	94557	9248941
	percent(%)	1	0.1751	0.0429	0.0006	0.0002	0.0079	0.7734
D120	Unique sRNAs	4414112	7504	68173	2130	972	10387	4324946
	percent(%)	1	0.0017	0.0154	0.0005	0.0002	0.0024	0.9798
	Total sRNAs	11797944	2752227	620716	7485	2617	80672	8334227
	percent(%)	1	0.2333	0.0526	0.0006	0.0002	0.0068	0.7064
