# Supplementary material for: Differentially Expressed microRNAs and Target Genes Associated with Plastic Internode Elongation in Alternanthera philoxeroides in Contrasting Hydrological Habitats
Source: Front Plant Sci. 2017 Dec 5;8:2078. doi: 10.3389/fpls.2017.02078 (PMC5723390; doi:10.3389/fpls.2017.02078)
Supplement: Supplementary file 9 [file Table_4.XLSX]

## Sheet: Table S4
Table S4 Novel microRNAs identified in this study.
miRNA ID	Mature MicroRNA Sequence	Length	Stem-loop Seq	Struction	mfe
novel_mir_1	ACACTTTATAAGTCGTTGGAGCC	23	AATGATGTGCACACTTTATAAGTCGTTGGAGCCATTCCTTCAATTGCCATTTGGATGATATCTTCTTGGCTTATGACGTGTGTGCACCCATG	.(((.((..(((((.((((((((((..((((....((.(((((.......))))).))...)))).)))))))))).)))))..))..))).	-31.3
novel_mir_2	ATGGAGAAAGAAGATGAATCATT	23	TATAAAGAAAATGGAGAAAGAAGATGAATCATTACTTCAATTTGGGGAGAAATATTTATCCTAGTTGATTGAAGGTTCTTCCTTTCTCTCCATTTTTTT	....(((((((((((((.(((.((.(((((.(((..(((((...((((..........)))).))))).))).))))).)).))).)))))))))))))	-29.9
novel_mir_3	ACTTCCTCCGTTCCATTATACTT	23	CATAGGATATACTTCCTCCGTTCCATTATACTTGCTACATCTACCAACTTTTTCCCTCACATGCGTCCCATCAATGGGGCAAGCATAATGGAACTGAGGAAGTAGTATTCAGCA	....((((((((((((((.((((((((((.(((((.......................((....))((((....))))))))).)))))))))).)))))))).))))))....	-41.3
novel_mir_4	ATGTAACATTTATTTTGGTAC	21	TCATAGAGATATGTAACATTTATTTTGGTACGGAGTTAGTAAATCATAAACCATATGATATACTAACTCCGTACCAAAATAAATGTTACATATCTCTAACT	...((((((((((((((((((((((((((((((((((((((.((((((.....)))))).))))))))))))))))))))))))))))))))))))))...	-65.5
novel_mir_5	GGGTGATAAGTATAGAATATATC	23	TTATATGTTACCATGTATTCTACATTTATCGTCGTAAATACGGGTGATAAGTATAGAATATATCAAATTATATA	.((((((.....((((((((((.(((((((..(((....)).)..))))))).)))))))))).....))))))	-19
novel_mir_6	TTCCCTCAAAATTGTAAACCC	21	CCTTATTTCCCTCAAAATTGTAAACCCAAAACATTTAATTGCTTGAATGATGAGAAGGGTGATTCTTGGAATTATACATTGTAGATCACAGCTAAAAGTTTTGGGTTTACAATTTTGAGGGAAATATGGGG	((.(((((((((((((((((((((((((((((.((((...((((((...(..(.....(((((((...)))))))...)..)...))).))))))).))))))))))))))))))))))))))))).))..	-56.7
novel_mir_7	AGAGAAATTCGGACTGTATATGT	23	GGTAAAAAAAAGAGAAATTCGGACTGTATATGTAAAATCCGGCCGAATCAAAGAAAATACGGGTGGTACGGTCCAAATATCGTTGTGTTTTGATGGGGCGTAACAGAACGGGTAAGTTCGGTTCGTTTTTTTTCAAAACCGTGATGGTACGGCCGAATTTTTATACCA	((((........((((((((((.((((((...........(((((.((((..(......)...)))).))))).......(((..((((((((.((((((.(((.((((......)))).)))))))))...)))))).))..))))))))))))))))))).)))).	-49.5
novel_mir_8	TTATTGATCCAGAATTCCTGCTA	23	TGTATAAAAGTTATTGATCCAGAATTCCTGCTAAACACCCATCCAAAAAGAGAAGGCTAACGATTTAGTAAAGTGGAGCAACAAAAAACCACATCTATAAGGCGGACACCGTTAAAATCCACGAGCAACCATCAACGTAAAATACATGAAGGAAAATTTGTGACAAGTTTTAAGCTACTGATGATGGTGACGCTGAAGAGCATTAATTGCAAGTGTTTCCAATTTACAAGTGCGGCTTTTTCAAGGAGCAAAAACAGGGCGGGGAAACTAAGATTATTTGCAAAACAAAG	.........((...(((((.((..((((((((.........(((.....(((((((((.((......(((((.(((((..((...........(((....((((..((((((((.....((((((...((.(((..(((...))).))).))....))))))...(((.....))).....)))))))).))))..)))(((.....)))..))..))))).)))))..))..)))))))))..)))..........))))))))..))..)))))...)).........	-64.71
novel_mir_9	GAACCCGGGCAGATCCGTACTC	22	TGGCATTGGTGAACCCGGGCAGATCCGTACTCCTCAGTTGAGGTATTTTTGGCCCTTATGTCCAGAAGGGACCCGTATCCCGAATTATGTTGATGTTTTTGTCCGAAGGTGTCAAGCTTTGGTGACCGA	.(((((..(((((((((((((((..(((.........(((.(((((....(((((((........))))).)).))))).))).........)))..))))))))..))).)))....)..))).))..	-36.57
novel_mir_10	ACGCGGACCAATACAAAATATTT	23	TACGCGGACCAATACAAAATATTTACAACTACACTCACATAACTACCTATGGTATTTTATACCATGGGTGCACATGCTTTTAGGCATGAATCAAATTAAATCATTTCTTATGTAACCCCTGTTTAGAATGATAAAACCTATTCATGATGTCTTGTATTTGAGCTACGAA	..((..(..((((((((.(((((.............((((((.((((((((((((...))))))))))))..((((((....))))))...................))))))............(((((........)))))..))))).))))).)))..)..))..	-38.6
novel_mir_11	CATTTGTCAAGTAGAAATTAT	21	AGTGATCAACTAATTTCTACTTGCCAAATGTCTGCCCAAAACAGATCCATCATCCTATTAGGGGCCATTTTAACCGAAAATTTGCTAAGTACGGATTATTTTGGATAGACATTTGTCAAGTAGAAATTATTTTGATGTTT	....(((((.(((((((((((((.((((((((((.((((((..(((((.....((.....)).((.(((((.....)))))..)).......))))).)))))).)))))))))).)))))))))))))..)))))....	-46.1
novel_mir_12	GAGACTGTTGTAACACCATAAAA	23	GTAACATCATATATTTATGGTGTTACAATAGTTCTATAAGTGTGGAGGACATTATTTTACAAATCTGCGTAGCCCTTCACACTTGTGAGACTGTTGTAACACCATAAAATATGGTGTTA	.(((((((((((.(((((((((((((((((((..((((((((((((((.........................))))))))))))))..))))))))))))))))))))))))))))))	-59.41
novel_mir_13	TGATCCCATTTCGATAAGACC	21	GTCTTGGATAGGTCCCATTGTCGCTGTGAAATCATTATTATTGCTGATAGTGGTAGTGTTAAAGTTGATCCCATTTCGATAAGACCATACTGAATT	..........((((...((((((..(((..((((.((((((..(.....)..)))))).......))))..)))..))))))))))..........	-21.2
novel_mir_14	ATCTCGGAAACAACCTCTCTATT	23	TCCTAGTAATATCTCGGAAACAACCTCTCTATTATCTAAGAATAAGGATAAGGTTTCGTACATTCTGCATTCTTCATGACCTTTTTCGATGAGATCATACTGAGTTGTTATCGTTGATTCTTGTCCCTCAACTTCATCTCCACCCTCCATAATCTCATCATCATAACAATAAACACTAAAGAACTTCTTGCTATTCCCCCTAGTCAACGTCCCTTGTATACACTCATCATCATCCATAATGTCCATGCATGTAGAAGTTTGTTTTGTTGGTGTTGGTGGTGTTGGTGGGGGGGGGGGGGGGGGAGGGAGGAGAGGAGAGGTGGTTTTGGTGGTGGTGCGAAGGC	.(((.(((.((((.(.(((((.((((((((....((.((((((..(((....((.....))..)))..))))))...))......(((((((...((........))...))))))).((((.((((((..((((..((((.((((((((.....((((((((..(((...((((.....(((((((..((((.......))))..............((((..(((...(((.....)))...)))..)))))))))))....))))..)))))))))))...))))))))))))))))..)))))).)))))))))))).))))).).)))).)))..))).	-105.7
novel_mir_15	GTCAATGTGTAAAATGTAAGGTC	23	AATGTAGATGTCAATCTATGTCATCATAAATGACATTTCACGTCAACTAATGTGCAAAAAGTAAATATTTTATTACCATTTAGCATGGTGGTGTGAGCATAGTTTGAAGTACGGGGTGTCAATGTGTAAAATGTAAGGTCGATCTATTTT	...(((((..((.((((((((...((((..((((((..(((.((((....(((((..(((((....)))))..(((((((......)))))))...)))))..)))).))..)..)))))).))))....)))).)))).)))))))...	-31.6
novel_mir_16	CAAAGGACCTGAAGACTCTCC	21	GCCATTGATTCAAAGGACCTGAAGACTCTCCATTGTTTCTTCGGAATTCTTGTTCTCATCAAAATCTTTCAGTTGGGTTGTGAAATTAAAGTATTAAGTAAAGAACCTCCTTTTGGGACTGAAACCAATAGAGGGACAGTCTTCAGATTCTTTGCTATCAATGGTG	(((((((((.(((((((.(((((((((.(((...........(((((....)))))..........((((((((.((((.(....((((....))))....).)))).((....)))))))))).........))).))))))))).)))))))..))))))))).	-52.2
novel_mir_17	GATACAGTTTGACTTTTGATACT	23	ATAGGTGAAATTCAAGTCGAGTCCAACTGTGCTGACGACATGAGAGAGTTTGATGTGTTGCCTGAGTTAAGAGCTTGATAAAGTCTCAATGTATTGTAAAGTACTCCCTCCATTTTTTATTAGTCGATACAGTTTGACTTTTGATACTATTTATCAAT	...((((((..((((...(((((.(((((((.((((.......((((.((((.......((((......)).))....)))).))))...(((((....)))))..................)))).))))))).))))))))).....))))))...	-35.2
novel_mir_18	AATCTGGAGGACTTGACACTC	21	GATGTGTCCGAATCTGGAGGACTTGACACTCAAGGAAACCAACAAGAAGTTGTCAGTGTTGAAGATGTCTCCAATTTCATTAGCAAC	..(((....(((..((((((.(((((((((...(....)((((.....))))..)))))).)))...))))))..)))....)))..	-21.3
novel_mir_19	TTCATCTGAGTAGTTTGACT	20	CTAAGAATCGTCAATGCTGCACTCAATGAAGAACTCTTCTTCAAGATCGCCGGGCACCACCTCACGGTGGTCGAAGTGGACGCCACCTACATTAAACCCTTCAAAACAGAAACAATTATGATTGACAAAAATGTAAAAAAAAATTACTCCCTCTGTCTCATTCATCTATTCACACTCTGACTTTTGACATTGTTCATCTGAGTAGTTTGACTCATTAAAT	.........(((((.(((..((((((((((.((.(((.((((..((((((((............)))))))))))).)))....................((((((((((...(((.((((..((((.....((((.......))))......))))....))))..))).....))))..))))))..)).))))).))))))))))))).........	-43.6
novel_mir_20	TTTGTTCTTTACACTTTGACT	21	CGGTTCTTTTTTTGTTCTTTACACTTTGACTAAAAGGTTCTCACAAATTAAGTGAAAGTGTAAAGAACGAAAAAAAAACGGA	(.(((.(((((((((((((((((((((.(((.((..((....))...)).))).))))))))))))))))))))).))).).	-30.9
novel_mir_21	AACCGCGTAGAACTCCTCCCT	21	CATCAAATGGGGGTAGTGGGTGTTTGGTGGATGCCAATAACAACCGCGTAGAACTCCTCCCTTCATTTACAC	....(((((((((.((.((((.((((((((.((.......)).)))).)))))))))).)))))))))....	-20.9
novel_mir_22	CGCGTGAAAAGTATGAAAGAGAA	23	TCAGCCTTTAAATTTATTCATATTTTCAGCAAGCCTTAGAGCATCCATACACCCATAGTGTATTGTACCATGGTGTGGTATGTGAGTGTAAATGTAAATATTTTGTATTAGTCCGCGTGAAAAGTATGAAAGAGAATATAAATTTT	............(((.((((((((((((((..((......)).....(((((.(((...((((..(((....)))..))))))).)))))........................)).)).)))))))))).)))............	-27.6
novel_mir_23	AGGGATATTTCACATGGTAGACA	23	AAATCACTAGAGGGATATTTCACATGGTAGACACGAATTGTTACCACAAACAACTTGCAACAATTCATGCCCATCACGTAGAATATCCCATGGTTA	.....((((..((((((((..((.((((.(.((.((((((((....(((.....))).)))))))).)).).)))).))..)))))))).))))..	-26.8
novel_mir_24	ATTTGGCGGTATAAAATTTATTC	23	CGGGTAGGTGGGGTGGGTATATGCAGTTATTTGCCTGGTGGATATTTGGCGGTATAAAATTTATTCCACCTCCT	.(((.(((((((((((((.(((((.((((..((((....)).))..)))).)))))..))))))))))))))))	-28
novel_mir_25	GTTTTCTAGGAATTGAGCTCCC	22	CTTCCTAGGAGGTCAGTCATCCCTAAATTGCTCCAAGGCAAACATGGTTAACCTTGGAGTTTTCTAGGAATTGAGCTCCCTAAAAG	.......((((.(((((....((((.(..(((((((((..(((...)))..)))))))))..).)))).))))).)))).......	-30.7
novel_mir_26	ATCAGGATAAAGTTCAGACGCCT	23	TGTACTTGACATCAGGATAAAGTTCAGACGCCTCGACTCCAAACGATGGTTCAATCTCAAAGTTATCTTGATCACCCTTCACATAAATAGCATGTGCAA	(((((.((..((((((((((..((.(((.((((((........))).)))....))).))..))))))))))..................)).))))).	-20.35
novel_mir_27	AGGAAACCAGCTCCGATGCCT	21	CTAGCCCAGTGGGTGTTGGAAAGCTAGTTTCTATCTTGGAAGGGTTGTTGAATGTAAAGGCCAAGAAACATGTGATCACAATGCCAAGAAATGGAGATGTGCCCTATACTCATGCTAATGTTACTTTGGCCCATAAAGATTTTGGGTACAAGCCCACCACTGATTTGGCTACTGGGCTTAGGAAGTTTGTTAAGTGGTATGTTGGATATTATGGTGTCCAATCAAAAGTGAAAAAGGAAACCAGCTCCGATGCCTAATAAATAAA	.........(((((((((((..(((.((((((.((((((.....(((.......)))...)))))).........((((.((((((...((..((..(((((((.((......(((((.......)))))........))...))))))).((((((((......)))....)))))........))..))...))))))(((((((((....))))))))).....))))....)))))).)))))))))))))).........	-73.64
novel_mir_28	CTTCCTCCGTTCCATTATACTTG	23	TAAGATACTACTTCCTCCGTTCCATTATACTTGCTCCAATGATGGGACACGTGTGGGGGAACAAGCTAGTGAATGTAGCAAGTATAAGGGAACGGATGAAGTATTACATAC	........((((((.((((((((.((((((((((((((....)))..(((..((..(....)..))..))).....))))))))))).)))))))).))))))........	-43.1
novel_mir_29	TATTATGGAACCGAGGAAGAA	21	CTTCTATGAGTACAATCTACATGGTTTTTACTTTATTTAATTCTTCCTCCATTCCGTAATACTTGCTATCAATAGTGACATATGACTATTGGTATCATGTATTATGGAACCGAGGAAGAAGTACCTAGGA	.(((((.(.((((.........(((....)))........(((((((((..(((((((((((.((.((((((((((........)))))))))).)).)))))))))))..)))))))))))))))))))	-45.1
novel_mir_30	AGAATAAGATTGTCTGTGGCTCT	23	AGAAGAATAAGATTGTCTGTGGCTCTTGGTCAGAATACAAGTTTCACACAATAACTCTTTATTTGATTTCATAAGGGAAGGGAATAAATATTTTAGATAGTTAAAAGAAGGGTGACCTAGACGCCTGTGCCAAAGCCAAAGTTGCCAATCCGACGTTTCATGAGCTACCATAGCAGTATCTTGTTGAGTTACCTCATCCACATAGTAGATTCCATTTTTCTCAGTGCCACGCCCAATTATTCTCCC	...((((((..((((..((((((.((.(((((((.....((((.........)))).....))))))).....((..((((((((.....((((((....))))))...((((((((.(((..((((((....(((((..((((......))))......)).)))..)))))..)..)))....).)))))))..............))))).)))..)).)).))))))..))))))))))...	-48.2
novel_mir_31	CTTCCTCCGTTCCATATTACTTA	23	CTTTATACTTCCTCCGTTCCATATTACTTACAGCTGAAAATGATATTTTCTCTCACAAAATGTTACTATTAGTTTCAAGTATTTTGGAACGGGGAAAGTACGGTA	..(..(((((.((((((((((...(((((..((((((.(.(((((((((.......))))))))).).))))))..)))))...)))))))))).)))))..)..	-34.7
novel_mir_32	TTTGAGAGGACATTTGTATGATT	23	TGGCAAGGTCTTTGAGAGGACATTTGTATGATTCTTGACGTTCGTGGTATGGTACATTTGAGGGGAGTTTGGCAAGGTCTTTGAGAGGACATTTGTAT	..(((((((((((..((((((.(((((..(((((((..((...(((........))).))..)))))))..)))))))))))..)))))).)))))..	-28.3
novel_mir_33	TTTCCACTTTGACTTTTGATACT	23	CCAGAAATGCAAATTAATAGGAGTGAAGGTAGAAGCGTGCATTTCCAGCTAGTGCGGTAAATGTTACTCCCTCTGTCCCAACTTTATATTTCCACTTTGACTTTTGATACTGTTTATCTGA	.((((...(((...((.(((((((.(((((.((((.((((((((((.((....)))).))))).))).......((....))......)))).))))).))))))).)).)))...)))).	-24.2
novel_mir_34	TCGGTAACAAGTATTATGGAACA	23	TATACTTCCTCCATTCCATAATGCTTGCTAGCGATAGTGAAATTTTGTGAGGGTAAGTGTCACCATCGGTAACAAGTATTATGGAACAGTGGAAGTAT	.((((((((.(..((((((((((((((.((.((((.((((.((((.........)))).)))).)))).)).))))))))))))))..).))))))))	-41.6
novel_mir_35	GTTCCAGTTTGCCGTCGTCGTCA	23	CACCACGGGATCGATCGAAAACGCGACCCGGTTCGCTTGAGGTAGTGTTCCAGTTTGCCGTCGTCGTCATCTTTAGGCT	..((..(((((.((.(((..((((((.(.((..((((......))))..)).).))).)))..))))))))))..))..	-21.1
novel_mir_36	GTTTAGAGAAGTCATGTTGGACA	23	GATCAAGGTGGTTTAGAGAAGTCATGTTGGACAAAAAGCTGGGAACTTGGCCTCCCATGAAGTTTTCTGAAAGATCAAGG	......(((..(((((((((.(((((..(((......((..(....)..)).))))))))..)))))))))..)))....	-19.7
novel_mir_37	TCGTTCAACTGGTCTTTAATG	21	CTCTCGTTCAACTGGTCTTTAATGATAACAATATTAAAGATGTGTTTAGTCAAGATTTATATCGAGTTTATAATTAAAGACAAGTTGAGCAAGA	.(((.((((((((.(((((((((...(((.........(((.......)))..(((....)))..)))....))))))))).)))))))).)))	-25.8
novel_mir_38	GAGGATGAGGAACTTGAGACTC	22	ACAGCAGCTTGAGGATGAGGAACTTGAGACTCCTCTTCAACAACTTCAGTCTCAAGCGCCTCAATCTGGGACAACA	......(..(.(((.(((((..(((((((((................)))))))))..))))).))).)..)....	-23.19
novel_mir_39	TCGTGACCCGTAGCCTGTAACTC	23	GGGGGTAATTGGCCGGGTTGACCCAACGGGAGATGAAGTGGGTTAACTTCAGCAAGTTAATAATGGGCAGATGTACAATGGACTTTGTAATGCTGAACATTAGTGGATAAGTTGATTGTATGCGGGTGTATAAATTTTATTAGAAGTCCGAAAAAAGTATGAATGTGTTGGCTCGTGACCCGTAGCCTGTAACTCAC	..((((.((.(((((((((((.((((((.(...((((((......)))))).........(((((..(((...(((((......)))))...)))..)))))..((((...(((((..(((((....)))))......)))))..))))..............).)))))).))..))))))..))).)).))))..	-54.2
novel_mir_40	TCGACTCGTTGTAGGCTTGGCTC	23	AAGAAAAAGCTCGACTCGTTGTAGGCTTGGCTCATTTAGGCTCATGAGACTCGTGGGATCGGCTCGTAATACATTAATGTATTTATTTTACATGTAGCTCATTTAGGCTTGACTCGTAAACTCAGCACGTGTGCTAAGCTCGTAGGCTCGGAATTCCCGGCTCGGCTTGGCTCTGCTCGGGCTTGCCAAGCTTTTTGACGAGCCGGCTCGTCTC	.(((...(((.((.(((((((.(((((((((.........((((((.....))))))...((((((.((((((....))))))...(((((..((((((......))))..))..)))))...((((.(...(((((((.((..(((.(((.....))))))))))))))).))))))))))).)))))))))..))))))).)))))..))).	-73.9
novel_mir_41	GATGGAAAAAAGAATGAACAAA	22	TAGTGTGAAGCTCCTTGCACTCTTACAACGACCATCATTGAAATTATCAACGGTCATTTTTTATATAGTTTTTTTTTTTTTTTTTTTTTTTAGTCTTAATTTTAACAAAAACCGACGAGTCACACACTAAGCATAGCAATTATATTAAAAGGTCAATCGAATTTTTATTAAACCTTATGGGATTAAAAATTATAATTGATTGGATGGAAAAAAGAATGAACAAAGTTGGCATTC	.((((..(......)..))))....((((((((....((((.....)))).))))............((((.((((((((((..(((..(((((..(((((((..........((....))..........(((((...(((...((((((.((....)).)))))).)))...)))))......)))))))..)))))..)))..)))))))))).))))...))))......	-36.2
novel_mir_42	TTCTGGTTACATATAAAGGGC	21	TTTTCATCATTGAATTTTATGAATATGGGCCCAGAAGGGATGAATAGACTTCTGAAAGGAGAAGATAGTGTAATTGTTGATGAATGACTGTGTTCAGTAAAAGCTGTTCTGGTTACATATAAAGGGCATGTTGAGAG	.(((((.(((.(..(((((....((((...((((((.((.........(((((......)))))......................((((....)))).....)).))))))...)))))))))..)))).))))).	-27.9
novel_mir_43	ATTTTGGTACGGAGGATAGTATA	23	TCCTATATATATATACACATCAGTACCAAAATAAACGCTACGTATCACTACTTTTTGTGCGAGAAAAAGTTGACTCGTGTAGCATTTATTTTGGTACGGAGGATAGTATATAGTATAACA	...(((((.(((((((..(((.(((((((((((((.((((((.......(((((((.......))))))).......)))))).)))))))))))))....))).))))))))))))...	-36.44
novel_mir_44	TTGACTTATGAAGTGTGCACCCA	23	TGATATCTTCTTGACTTATGAAGTGTGCACCCATGTTTTCCCGATTTGTTGGCGGGTTTCTTGCCCTCGCTTTTAGCCAATCGAATAATTGCTGATCGATCACTAAGAATTTAACATGGTATCAAAGCCAGGTTCGAAAAGAATAAAATGGCGTCCCCATAGTTTACCATTGTTTACTTTTACATGCGTACTTACAGGGTTCACATGTGAAAGTGAATGTTAGGAATAATTATCCCACATGGAAAAAATATAAATGGTGTACATATTTTATAAGTCATTGGAATTTT	.....(((...((((((((((((((((.((((((.((((((.((((.((..((((((.....))))..((.....)).............))..)).))))...............(((.......((((.((((.....))))....))))......((((((..((..((((((((((((((((.(.(((.....))).).))))))))))))))))...))...)))))).)))...)))))).......)))).)).))))))))))))))))..))).....	-80.5
novel_mir_45	CTTGGCAAGTTCGGGCTCAGCTC	23	CCGAGCCCGAGTTGAGCTTTGAAAAGCTTGGCGAGCCTCGAGCTTGGCAAGTTCGGGCTCAGCTCGGCTCAATTA	..(((((.(((((((((((.((...(((((.(((((.....))))).))))))))))))))))))))))).....	-41.1
novel_mir_46	ATCGGTAACAAGTATTATGGAAC	23	ATACTTCCTCCATTCCATAATGCTTGCTAGCGATAGTGAAATTTTGTGAGGGTAAGTGTCACCATCGGTAACAAGTATTATGGAACAGTGGAAGTA	.(((((((.(..((((((((((((((.((.((((.((((.((((.........)))).)))).)))).)).))))))))))))))..).)))))))	-40.6
novel_mir_47	TTTACCACCGAGATCTGAAGC	21	AACCGAGGTGTTTACCACCGAGATCTGAAGCTTGAAAATTTATTGATAGACGAGGATGGGAGTTTGAAGGTCTCAGATTTCGGGTTGAGTGCTCTCTCTG	....((((..((((.(.(((((((((((..(((..((((((.(((.....)))......))))))..)))..)))))))))))).))))..).)))....	-33
novel_mir_48	TTTGTAATTTAGCTTGTTTGACT	23	CATTCTCTCCTTTGTAATTTAGCTTGTTTGACTTTCATTACCCCATTAAATATTTGTCCTCAATCGGGGCCTAAGTCTATTTTTTTCATTGACTACCTTAGTTTTGAAACACCACACCTTTTCAATCATCCATCTCGTCACCATCACCACCAAAGCTATCGCCACGACTTTACAATCATCCATCTCGTCACCAAACGACCTTAATCTCGAAAATTAG	..........((((..(((.((.(((((((..........((((.....................))))...(((((......(((((..(((((...))))).))))).............................................((....))...))))).....................))))))).)).)))..))))......	-24.1
novel_mir_49	AGGAGAATGATGGAGGAACTC	21	GAGGTTCATTAGGAGAATGATGGAGGAACTCGGCTTTCCTCATATATTTGTGACCTGGATTATGAGTTGTATCACTACAATCTCT	...........(((((.((.(((.(.((((((....((((((((....)))))...)))...)))))).).)))...)).)))))	-19.2
novel_mir_50	ACTTCCTCCGTTCCATATTACTT	23	GATAGCACTTCCTCCGTTCCATATTACTTGCAATTAACTGTGAGATCAAAATGTCACTATTACCACTTTCAAGTATTTCGGAAAGGAGGAAGTATATGCAATA	....(((((((((((.((((....((((((....(((..((((.((....)).))))..))).......))))))....)))).)))))))))....))....	-31
novel_mir_51	CAAGAAAATACTGAAGCACCT	21	TCAGAGGCAACAAGAAAATACTGAAGCACCTTGCTTGTCTGGAAGCTTGCAAAAAGCTACATGGCATAGGCGCTTTGACTGATAATCTTGTTCCAGATA	.....((.(((((((..((..((((((.(((....((((((..(((((.....))))).)).)))).))).))))))....))..))))))))).....	-28.3
novel_mir_52	CCCTGAGAGCCGGACTGCTGACA	23	GCTATCTAGGCCCTGAGAGCCGGACTGCTGACATATAGTTTTCGCTGTTCCACTCTGATGGTCCAGATGAA	..(((((.((((.(.((((..((((.((.(((.....)))...)).))))..)))).).)))).)))))..	-22.5
novel_mir_53	AATGAATTTGTTGGCGATGAATA	23	CTAGTTTTTTATTCCTCATCTACAAATTCGTTTCATTACATGTAGTTTCATTTTAATATTAAATGCCTCATAATTTTCTCAGCTCCTCCCTTACCAACTCCACCATCAATGTGTTTACACCACTATCACAGCCCCAATGGGTGATGAGGCGCCAATGGGTGGAGGCGCTCATGGTGATAGATGCAGAGTTGTATGATGGTGGTGGTGCTGGTTAAGGGATTTGATTGGATGGAGTAATTTCAGAAACTTAAAATGAAATTGTGGGGGATAAAATGAATTTGTTGGCGATGAATATTAAAATTTA	..((((((.(((((.((..(.((((((((((((.(((...(..(((((((((((((....((((..(((...((((..((((....((((((((((.(.(((((((((..(((....)))..(((((((.((((....)))).(((((.((((..........))))))))).)))))))................))))))))).).))).))))))).))))..)))).)))..)))).......)))))))))))))..)...))).)))))))))))).)..)).)))))..))))))..	-96.7
novel_mir_54	GAGGACCATAATGCACTGCCT	21	CTAGTTACGGGAGGACCATAATGCACTGCCTCATCTGCAGGAAAATTCAGAGGAAGTGTACCCTGGTCTTGCTTTGGAAGA	....(((.((.(((((((...((((((.((((.................)))).))))))...))))))).)).)))....	-23.73
novel_mir_55	AGAGAATGTGAGAATGATTGATA	23	ATGTATAGTGAGAGAATGTGAGAATGATTGATAATCTCGGAAATTTATTATAATTTCCTCTTATTATTTATAGTTTTCCTTGTGTTTTCCTTAGTATGTTC	...((((.((((((((..(((((((....((((((...(((((((......)))))))....))))))....))))))...)..)))).)))).))))...	-20.2
novel_mir_56	GAGAGTTTGGTCGCGGAAGGACT	23	GCAGGATTCCTGATTACACAGTTCTATGGACCTCCGCTAGTAGCGGAACTCCGCTGGTGACGGAGGGTCGCGGAGGAGAGTTTGGTCGCGGAAGGACTGCAGTCCTGG	((((..((((((((((.((..((((.((((((((((.((.((((((....)))))).)).)))).)))).)).))))..)).)))))).))))...))))........	-46.7
novel_mir_57	TGAGGATGAGGAACTTGAGACT	22	AACAGCAGCTTGAGGATGAGGAACTTGAGACTCCTCTTCAACAACTTCAGTCTCAAGCGCCTCAATCTGGGACAACA	.......(..(.(((.(((((..(((((((((................)))))))))..))))).))).)..)....	-23.19
novel_mir_58	AGCTAGCTGTAAGCTGTGGGACT	23	AGTTATACGGAGTGTCTTAGGCTGGGTTTGGTAAACTTAACTGTGAAGCTAGCTGTAAGCTGTGGGACTAGCTGTGAGC	.(((.(((((...((((((((((.((((.(((..((......))...)))))))...)))).))))))...))))))))	-20.1
novel_mir_59	AAGTATAATGGAACGGAGGAAGT	23	CTAGAAGACAAGGATGAAATTGTTGGTACTTTTAATGTACTTCCTCCGTTCCTGTCTACTTGTTCCATTGATAGACATTTGTGAAGGAAAAAGTTGATAGCAAGTATAATGGAACGGAGGAAGTATGTCTACTA	.((((((.(((.(((...))).)))...))))))..((((((((((((((((....((((((((((.((.((((....)))).)))))...........)))))))....))))))))))))))))........	-43.4
novel_mir_60	TTAGTTCGGGTCAAACTCGGGC	22	TTTGGTGAAATTAGTTCGGGTCAAACTCGGGCAAGTCTCGGGTTTGACCCGGTCAACTTTATTCAAATTTCAGAT	(((((((((...(((((((((((((((((((.....))))))))))))))))...)))...))))....))))).	-29.5
novel_mir_61	GTTGAAAAGTCAAAGTGTAGCCA	23	GGAATTATAAGTTGAAAAGTCAAAGTGTAGCCAATGAAGTATTAAATTTAATCATACAATAAATATTATCAATTAACTATCTAAGAGTAAACACATCATTTTTCTTATTTTTGGCCATTTGAACTTGTAATTCA	.((((((((((((.(((.(((((((...((..(((((.((((...........))))..................(((.......))).......)))))...))...)))))))..))).)))))))))))).	-23.5
novel_mir_62	GGGATTGTTGCACTTATTTTGTA	23	ATTATTCACAGGGATTGTTGCACTTATTTTGTACTCACCCACAAAGGGAAGTGTAGCACTTTCAATAAAACGG	..........(..(.((((((((((.((((((........))))))..)))))))))).)..)..........	-19.2
novel_mir_63	CTTCATCCGTTCCATTATACTTG	23	TTATTTCATCTTAATGGGGCCGATGAAGATGTCATGAGAGATACATATTGTATACAAAAGTACAGCAGTCTTCTGAGTTCTGCCAACACAAGCTCGAAGTATTGATCTTTATCTAACAAAGGATGAAGGTATGTTTTGCCAGCCAGACAACCAGGTACGAAAATACTTCATCCGTTCCATTATACTTGATATATTTAT	.(((.(((...(((((((((.(((((((............((((.....))))......((((..((((((((.(((((.((......))))))))))).))))((((((((((......)))))))))).(((((.(....).))))).....)))).......))))))).)))))))))....))).))).....	-50.2
novel_mir_64	TCAAGTAATCAAGGTTGTAGACT	23	ATTCAAGTAATTGCAGCATGATATGTGAAGATTGTACAAAACAACAAGATGATTCAAGTAATCAAGGTTGTAGACTACTTGGGC	.((((((((.(((((((.((((((.((((..((((........)))).....)))).)).))))..)))))))..)))))))).	-19.5
novel_mir_65	AACCGGAACCGTGGCCACCTCTA	23	TCATGTTCGCTTCAGGTTCGGTTCGGTTCCGATTCGATTCCGAACCTGAAATTGTCAGACCTGTTCCGGTTCCGATTTTTTCCGATTCCGATCCCGGTTCGGTTCGGTTAAACCGGAACCGTGGCCACCTCTAGTTACATG	.(((((....(((((((((((.((((.......))))..)))))))))))......(((..((..(((((((((.(((...((((..((((.......)))).))))..))).)))))))).)..))..)))....)))))	-56
novel_mir_66	ACAGTATGGTAAAGGGCACA	20	CGATCATAGTAGAGACCCTTTACCATTCTGTACAAATGGGTTATTCTATTTGTACAGTATGGTAAAGGGCACATTCCATTTTT	.............(.(((((((((((.(((((((((((((....))))))))))))).)))))))))))).............	-35.9
novel_mir_67	CATGTGGCAAGTATATTGGAACT	23	ATGGTTAGAACATGTGGCAAGTATATTGGAACTGATGAAGTATAATTGAAAGTGGCAACGGGAGTACAAAAAGATAGCAACTTTTTTGCCATTACTAGTTGGAGTGGCACGTGCTTTGCACGCACTCCCCCAAGAGACCTTCTTAAGTTCAATACTTTTGCCTTAGTTTGACCGG	.((((((((...((.((((((..(((((.((((...((((.....(((..((((((((.((((((..............)))))))))))))).......((((((...(((((...)))))))))))..))).....))))...)))))))))..)))))).)).)))))))).	-55.44
novel_mir_68	CTTAGGCTCTGTTTACTATGGCT	23	ATCCATAAATGAATGGGAAATCTAATGAATGTGGAAGCCTCCTTCAGGTGATTTGTTCGGGCATTAATAGGAAAGACTATACATACACTTAGGCTCTGTTTACTATGGCT	..(((((..((((((((...(((((((.(((((...((((....(((.....)))...)))).....(((......)))))))).)).))))).)))))))).)))))..	-19.8
novel_mir_69	TGCATTGGATGATGTGTAAAACT	23	TTATTAATGTTCAGTTTTATAATTTCTTTTTATGCATAATCAGGTTAATGAAAATTAAAGAACTGCATTGGATGATGTGTAAAACTGACATGGGTA	.(((..((((.((((((((((...((.((..(((((...((...(((((....))))).))..)))))..)).))..))))))))))))))..)))	-23.4
novel_mir_70	TTCGAACTCGAATAATTCTTATC	23	GAATTCGAGCTTATTTCATTATTCGAATCGAATACGAATACGAATTCGAACTCGAATAATTCTTATCGAGCCGAATT	.((((((.((((((...(((((((((.((((((.((....)).))))))..)))))))))....)).))))))))))	-23.6
novel_mir_71	GATCAAAATAGTGCATTGGACT	22	GTTTGATTTGTCATAATGCATATATTTTTATTATTAACATTTCATAATTTTATGTTATATAGAATTAAAGATATAAAGGATCAAAATAGTGCATTGGACTATGTAAAAAT	.((((....(((.((((((((.((((((.(((......((((..((((((((((...)))))))))).))))......))).)))))))))))))))))....))))...	-19.3
novel_mir_72	TTACCGGATCCCGCCTTGCAACA	23	CTGATTCGCTTGGTGCAGGTCGGGAACTGGATACCCCATCGATGTGGTTTACCGGATCCCGCCTTGCAACAACTGAATCTG	..((((((.(((.((((((.(((((.((((.((..((((....))))..)))))).))))).)))))).))).))))))..	-36.9
novel_mir_73	TTTTCATGCCTGGACCTCTGATT	23	ATGTTCTTGCTTTTCATGCCTGGACCTCTGATTGAACATTTCACCCAACTTTGCTTCAAAGGTGCAAGAGCTCTTCTTTATTCAGAGATGCAGACATGAGACGCAAGTCCATC	(((..(((((.(((((((.(((.(.((((((.((((............(((((...)))))..((....)).....)))).)))))).).))).))))))).)))))..))).	-35.4
novel_mir_74	ATTAGATGAAACAGATAGTGACA	23	TCCGATCCGAATTAGATGAAACAGATAGTGACATTTTATGAGGGGAAATGTCATTGTCAGTTTCAAATAATATGGAACAGAG	((.(.((((.((((..((((((.((((((((((((((.......)))))))))))))).))))))..)))).)))).).)).	-30.3
novel_mir_75	CCGGAACCGTGCGGCGCTGCCTC	23	CTCACCAGCCCCGGAACCGTGCGGCGCTGCCTCATATTGCTCGCTACGAGGCAGCCAGCCTTCACATATCTCGGGCTTTC	......(((((.(((...(((.(((((((((((.((........)).))))))))..)))..)))...))).)))))...	-32.4
novel_mir_76	ACACTTTATAAGTTAATGGAGTC	23	ACACTTTATAAGTTAATGGAGTCTTTCCTCTGATTGTCATATGGTTTTGAGATAGTATCTCATTAGCTTATGAAGTGTG	((((((((((((((((((..((((...(((.(((..(...)..)))..)))..)).))..)))))))))))))))))).	-28.3
novel_mir_77	GGAGCAAAGTCGGAGTATGC	20	AGTTCGAGTCGGAGCAAAGTCGGAGTATGCTAAATTTGACTACAAGTCGGAGTTAGAGTTTAATAAAAAGTTAAACTCTTATTCTGAACGAAGTTGAAGTATGTATAATCTGATTGAGTCCGATCCATTGTCAAGTAATCGATTT	...((((((((((.(..(((((((.(((((....((..(((.(...(((((((.((((((((((.....)))))))))).)))))))..).)))..))....))))).)))))))..)))))))..............))))...	-46.53
novel_mir_78	GATGGAAAAAAGAATGAACA	20	AGTGTGAAGCTCCTTGCACTCTTACAACGACCATCATTGAAATTATCAACGGTCATTTTTTATATAGTTTTTTTTTTTTTTTTTTTTTTTAGTCTTAATTTTAACAAAAACCGACGAGTCACACACTAAGCATAGCAATTATATTAAAAGGTCAATCGAATTTTTATTAAACCTTATGGGATTAAAAATTATAATTGATTGGATGGAAAAAAGAATGAACAAAGTTGGCAT	((((..(......)..))))....((((((((....((((.....)))).))))............((((.((((((((((..(((..(((((..(((((((..........((....))..........(((((...(((...((((((.((....)).)))))).)))...)))))......)))))))..)))))..)))..)))))))))).))))...))))....	-36
novel_mir_79	TCGGATGCGGAAATAAAATATC	22	CCGGTTGTATGGATATTTTATTTCCGCATCCGAAAATATTATTATCTACGATTTTGTTAAGAAGGGTACTTTAGAGTCTCATTTGCACGGTAAAGGTACCCTTCTTAACAAAATCGTAGATAATAATATTTTCGGATGCGGAAATAAAATATCCATACAAACG	.((.((((((((((((((((((((((((((((((((((((((((((((((((((((((((((((((((((((...(((......).))....)))))))))))))))))))))))))))))))))))))))))))))))))))))))))))))))))))).))	-107.9
novel_mir_80	TTTCGGATCGGATACGGATC	20	CGGGTTTTCGGATCGGATACGGATCGCATTTCAAAGTTTTGGATTATCTGAAATATCCGATACTAAAAAATCCCT	.(((((((..((((((((((((((.....(((((....)))))..)))))...)))))))).)..))))..))).	-20.6
novel_mir_81	GATGGAAAAAAGAATGAACAA	21	TAGTGTGAAGCTCCTTGCACTCTTACAACGACCATCATTGAAATTATCAACGGTCATTTTTTATATAGTTTTTTTTTTTTTTTTTTTTTTTAGTCTTAATTTTAACAAAAACCGACGAGTCACACACTAAGCATAGCAATTATATTAAAAGGTCAATCGAATTTTTATTAAACCTTATGGGATTAAAAATTATAATTGATTGGATGGAAAAAAGAATGAACAAAGTTGGCATT	.((((..(......)..))))....((((((((....((((.....)))).))))............((((.((((((((((..(((..(((((..(((((((..........((....))..........(((((...(((...((((((.((....)).)))))).)))...)))))......)))))))..)))))..)))..)))))))))).))))...)))).....	-36.2
