# Supplementary material for: Differentially Expressed microRNAs and Target Genes Associated with Plastic Internode Elongation in Alternanthera philoxeroides in Contrasting Hydrological Habitats
Source: Front Plant Sci. 2017 Dec 5;8:2078. doi: 10.3389/fpls.2017.02078 (PMC5723390; doi:10.3389/fpls.2017.02078)
Supplement: Supplementary file 10 [file Table_5.xlsx]

## Sheet: Table S5
Table S5 The Log2 expression of microRNAs in upland- and pond-treated samples relative to G0 samples
Name	D1	D3	D6	D12	D120	W1	W3	W6	W12	W120	Sequence
MicroRNAs only expressed in upland-treated samples
miR1520g	0	0	13.4486	0	0						CAACTCAGAACTGGCACGGACCA
miR167j-3p	0	0	0	8.49009	0						GATCATGTTGGTAGCTTCATT
miR171l-3p	6.65478	6.13627	0	0	6.08343						CGAGCCGGAATCAATATGGAACT
miR172e-3p	0	0	0	0	9.38718						AATCTTGATGATGCTGCATTG
miR2874	0	0	0	0	10.4671						ATTGAACAGTGTCAAAAGTCGAAC
miR437	12.6565	0	0	0	0						CGAACTTCGAGAAGTCTACTT
miR5507	0	0	0	0	10.8648						AATGAGAATGATAGAGTCGGTTG
miR5818	0	0	0	0	7.72724						ATCGAACTTAGAGGGGCCAAGTT
miR6286	9.58368	0	9.33644	0	0						TTGAACCATAGGATCGTAGATTC
miR6440b	0	0	0	0	7.40531						TGAGTTTGATGCGAATTCGAGCT
miR7522	12.0576	0	0	0	0						AACTGCGGACCCAGGATTTTACGA
miR7533a	0	0	8.65496	0	0						GTGGTGATGAGTAGAAGCTGG
miR7758-5p	0	8.9205	0	0	0						CATTTTCCGTTAGTTGACCGTTA
miR7984d-5p	0	0	0	10.4561	0						ACCGAACTTTGACCGAATCGATCT
miR952b	10.837	0	0	0	0						AATCTGAGAATGCAGTTGGCTG
miR6204	11.0843	11.0843	11.0843	11.0843	0						ACGGAGAATGAATTAGAACTTGAA
miR395d	0	0	7.38647	6.76428	0						CTGAAGTGTTTGGGGGAACTT
miR396a-3p.1	0	0	0	10.3676	10.4232						TTCAAGAAAGCCGTGGGAAA
novel_mir_28	0	0	0	6.64875	0						CTTCCTCCGTTCCATTATACTTG
novel_mir_3	7.20222	0	0	0	0						ACTTCCTCCGTTCCATTATACTT
novel_mir_36	0	0	0	0	7.25333						GTTTAGAGAAGTCATGTTGGACA
novel_mir_40	0	0	0	0	8.94137						TCGACTCGTTGTAGGCTTGGCTC
novel_mir_49	0	0	7.57092	0	0						AGGAGAATGATGGAGGAACTC
novel_mir_7	8.41375	0	0	0	0						AGAGAAATTCGGACTGTATATGT
MicroRNAs only expressed in pond-treated samples
miR1023a-3p						0	13.8367	0	0	0	AGAGAATGTGAGAGTGAT
miR1024a						0	0	0	0	12.8837	TCATGGTTGGTAGTAGTCCTC
miR1028c-3p						10.6326	0	0	0	0	TTGGCATTGTAGTTTTAACAC
miR1036-5p						11.8025	11.588	0	0	0	TGTCGCGAGTCGTAATTAGCG
miR1439						0	0	0	0	12.3494	TATTTGAGAACGGATGTAGTATT
miR1520j						10.8236	10.1393	0	0	0	AAGAACTCACACATGACATGAA
miR1524						7.54851	7.32211	0	0	7.77518	GGTCCGAGGAGATGGAACTCC
miR157d						0	10.2874	0	0	0	TGACAGAAGATAGAGAGCAC
miR159-3p						0	17.7084	0	0	0	TTGGATTGAAGGGAGCTCT
miR169d-5p						0	7.32211	0	0	9.07636	TAGCCAAGGATGACTTGCCT
miR169n-3p						0	0	0	0	7.66825	AGGCAGTCGTCTTTGGCTATC
miR395a						0	0	0	10.6628	0	CGGAAGCTGTTTGCGGGAACT
miR417						0	0	8.24589	0	0	GATGGTAGTGAAGTTGTTGAC
miR4387b						0	0	11.5215	0	0	AGAGGATGATGAGCATGACACTCT
miR5021						0	0	10.4242	0	0	TAGAAGAACAAAGAAGAAAGA
miR5175a						0	0	0	9.91554	0	AGAATTTAGGTCGTAGGGA
miR5250						0	0	9.02031	0	0	TGAGAATGTGAGATAGCTGAACC
miR5497						0	13.1344	12.9478	0	0	CAGAATTCTGGGAGAACCT
miR5813						0	0	0	10.7006	0	ACAGCAGGACGGTGGTCATGGA
miR5834						0	0	8.52148	0	0	AGCGGATGTAAAATTGGGAG
miR7542						0	0	0	0	6.96786	TGCTTAGTTTAGTTGATGGTG
miR7543						12.9422	0	0	0	0	ATTAGTTGATACAGTTTGACT
miR7979						0	8.3561	0	0	0	AGGTAGTCATGAACTTAGCGGGCA
miR7982a						0	0	0	0	11.3899	AAGATGGATTGATGAATAATAATT
miR7983-3p						0	0	0	0	10.0339	ACTAATGACCGGTAGATTTTGAC
miR812g						0	0	11.5525	0	0	AAGAGATGATTGGAGTTGGACA
miR8135						0	0	0	0	11.4875	GGATTTTGTCAGAGTTGATG
miR824						0	10.6509	0	0	0	TAACAATTTGTGGAACGGGA
miR837-3p						10.0846	0	0	10.5005	0	AAACGAGACAAGAAAACTGAGATT
miR482d-5p						15.582	0	0	13.9878	0	GGTTGGGTGGCTGAGAGGA
miR812p						0	0	0	7.27808	7.61169	GACGGACGATTCAAATTTGGGATT
miR8145						0	0	0	11.8293	12.3298	ATAACTTTAGAATGACAGCCTT
miR399b						0	5.92982	0	0	8.45969	TGCCAAAGGAGACTTGCCCTG
miR169i						0	0	0	0	7.36015	TAGCCAAGGATGACTTGCCTG
novel_mir_73						0	0	9.24586	0	9.65433	TTTTCATGCCTGGACCTCTGATT
novel_mir_61						0	6.73715	0	0	0	GTTGAAAAGTCAAAGTGTAGCCA
novel_mir_62						8.03397	0	0	0	0	GGGATTGTTGCACTTATTTTGTA
novel_mir_65						0	0	0	9.29802	0	AACCGGAACCGTGGCCACCTCTA
novel_mir_70						0	0	0	0	7.21578	TTCGAACTCGAATAATTCTTATC
novel_mir_75						0	0	0	0	8.58256	CCGGAACCGTGCGGCGCTGCCTC
MicroRNAs expressed in both pond- and upland-treated samples but with different expression patterns
miR1069-3p	13.6634	0	13.3194	13.0904	0	13.2622	12.9438	13.2926	0	0	GAAAATCAAAGAGCTCTCT
miR1078	8.93162	0	8.78503	8.67853	0	8.11416	0	8.35548	0	0	CTTGCATTTATCAATTGGGAT
miR1148.2	-7.99684	-7.99684	-7.99684	-0.348016	-0.212991	-0.632706	-0.160096	-0.0919953	-0.133769	-0.0748212	TTGAGAACCTACCTGTCCGGCCT
miR1222e	0.595973	0.0169229	0.679491	0.572214	-0.525917	1.46209	0.0860415	0.228585	0.0546759	-0.825903	TTGAGAAGTTCAGGTCGTACA
miR1436	10.3722	10.4977	0	0	10.0492	0	0	0	0	10.6403	AGATTAAATTGGGACGGAGGGAGT
miR1511	0.163052	2.87818	0.332806	-0.178094	2.8653	-0.0346737	2.48834	1.86034	3.11417	-0.136599	AACCCTAGGCTCTGATTACCATGT
miR1520l	-6.28633	-0.320081	-6.28633	0.684412	0.381991	-6.28633	-6.28633	-6.28633	0.522316	0.588347	AACTGCAGAACATGATGTGATAGT
miR156f-3p	-5.99684	-5.99684	0.389625	0.973898	0.0865855	1.07773	0.63339	0.908005	-5.99684	-5.99684	GCTCACTGCTCTTTCTGTCAGC
miR157a	9.52419	9.50547	9.65496	9.50678	9.78383	9.07462	9.58803	9.26473	9.31763	11.2532	TTGACAGAAGATAGAGAGCAC
miR160a	7.27622	0	7.01447	0	0	6.2267	6.83668	0	0	0	TGCCTGGCTCCCTGTATGCCA
miR160a-3p	0	0	0	7.06383	0	0	0	5.80529	0	0	GCGTATGAGGAGCCAAGCATG
miR162b-5p	0	0	0	6.97073	7.33132	7.81158	7.38925	7.24587	7.43011	7.66827	GGAGGCAGTGGTTCATCGATC
miR164a	0.561863	0.812629	1.21263	0.671366	-0.0460643	0.190266	0.385348	0.634035	0.715708	0.216894	TGGAGAAGCAGGGCACGTGCA
miR164b-3p	-0.380724	-0.0532313	-0.729919	-1.11919	-0.385946	-0.922233	-0.687602	-0.471415	-1.47075	0.407728	CATGTGCCCATCTTCCCCATC
miR167b-3p	-8.11228	-8.11228	-8.11228	-8.11228	-0.274025	0.436269	0.341111	0.0951217	-8.11228	0.942999	GATCATGTTTGTAGCTTCATC
miR167d-3p	7.9987	0	8.59947	0	0	0	0	0	8.01508	0	CAGATCATGTTGGTAGCTTCA
miR167d-5p	0.320072	-5.63426	0.100136	0.0145372	-0.228941	0.0777859	1.20245	0.171032	0.47392	0.140927	TGAAGCTACCAACATGATCTG
miR168c	8.12426	8.0956	0	8.31176	7.60695	7.85889	7.92982	8.24587	8.88954	8.66827	ATTCAGTTGATGCAAGGCGGGA
miR169ab	0	0	10.6685	0	10.8316	0	0	0	10.2681	0	CAGCACAGGAGGAAGAGCTTGCCC
miR169u	-0.0569837	-0.50442	-1.54374	0.236923	-7.47078	0.0189066	-7.47078	-0.0805259	-7.47078	-0.502948	CAGCCAAGGATGACTTGCCT
miR170	-0.72057	-7.99683	-7.99683	-7.99683	-7.99683	0.117314	0.218393	-0.828968	-0.0306694	-7.99683	TGATTGAGCCGTGCCAATATC
miR171a	0	7.87321	7.5709	8.06384	7.99028	0	0	0	0	7.72272	TGATTGAGCCGTGCCAATATC
miR171b.1	-7.7811	-7.7811	-0.0467057	0.189624	0.30229	-0.121523	-0.0963927	-0.0827244	-0.424994	0.316013	TTGAGCCGCGCCAATATCACT
miR172a-5p	0	0	5.512	6.97073	6.54282	0	0	7.5829	0	7.4914	GCAGCATCACCAAGATTCACA
miR172c-3p	1.30146	-0.40902	0.613486	0.186755	-9.69726	0.065418	1.80241	-0.307008	-9.69726	0.051936	AGAATCTTGATGATGCTGC
miR172d	0.805499	0.139412	3.08806	2.47979	2.59752	2.25836	2.48143	1.54954	2.01824	2.40396	TGAGAATCTTGATGATGCTGC
miR1863	0	0	9.30209	10.3585	11.2331	0	0	0	10.1194	10.4516	CAGCTCTGATACCATGTTAAATT
miR2092-5p	0	11.9578	11.8309	12.0093	11.8778	11.747	11.9687	0	12.0711	12.0764	AACTCGAAGTCGGATGTTATACTC
miR2108b	0	0	9.51201	0	0	0	9.21522	0	0	0	TTAACGGGTTGTGTTGTGAGA
miR2111-5p	-0.057804	0.207311	0.354439	-0.305226	-0.563987	-0.209807	-0.249764	-0.0340827	-0.211139	-1.02468	TAATCTGTATCCTGAGGCTC
miR2119	0.271842	-0.408063	0.396531	0.593877	-0.718382	0.799506	-0.337628	-0.138299	-0.0280228	-1.6045	TAAAGGTCGGTGTGGAGTAGG
miR2275c-5p	1.06599	1.13935	0.602532	0.651892	1.62567	0.81467	1.10282	0.586035	1.08855	1.19975	ACGGATTGAGAGGGATTTGAACTC
miR2672	-0.194505	-0.182688	-6.14893	-6.14893	0.104299	-6.14893	-6.14893	-0.343642	-6.14893	0.818926	TTAGATCAACAAAGTGGGTACT
miR2912a	13.0707	0	12.9129	12.8983	0	0	10.9905	0	0	0	TCAGGACTCGAGTAGGGC
miR319a	0.20895	-18.3691	0.662498	-18.3691	-18.3691	0.141079	0.143636	0.147961	-18.3691	-18.3691	TTGGACTGAAGGGAGCTCCCTT
miR319b-5p	0.696269	0.987409	1.5331	0.352407	0.724635	0.725484	0.950913	0.58607	0.866237	-0.480562	AGAGCTTTCTTCGGTCCACT
miR319c	16.9766	18.0832	16.9428	18.824	18.3319	0	0	0	18.5004	18.1793	CTTGGACTGAAGGGAGCTCCCT
miR3437-5p	-1.26219	-6.45377	-1.14257	0.108067	0.473854	-0.0733045	0.0596887	-0.0716747	-1.09858	-6.68676	AATAAAACAAGATCTCACGTGACT
miR3627-5p	1.3181	0.410261	1.34475	-0.505267	-0.384431	-0.141997	-0.0283442	0.12319	2.22123	5.17386	CGTCGCAGGAGAGATGACACTGGCT
miR3634-3p	-0.2196	0.0680203	-0.285359	-0.373131	0.142663	-0.207309	-0.099716	-0.126239	-10.0068	-10.0068	ATATCCGACTCGAACTTCATCCGT
miR3711	0	0	0	0	9.86476	0	9.3392	0	9.97854	0	AATTTGGCGCTAGAAGGAGGGCCT
miR393a-3p	1.53623	0.740852	1.01034	1.10686	0.841454	0.711652	0.687867	0.739319	0.815614	0.790743	ATCATGCAATCTCTTTGGATT
miR394a	2.69038	-0.319965	3.17987	1.30108	-0.1155	1.20332	2.33	0.296606	0.345432	-0.318466	TTGGCATTCTGTCCACCTCCT
miR395b	0	0	8.70839	8.23376	7.99027	6.22662	8.09977	7.90485	0	0	TGAAGTGTTTGGGGGAACTC
miR395k	0.380185	0.0110753	-8.3815	-8.3815	-8.3815	-0.017365	-8.3815	-8.3815	-8.3815	-1.24379	CTGAAGCGTTTGGGGGAACTC
miR396a-3p	-0.338996	-10.3268	0.628193	-10.3268	-10.3268	-10.3268	-10.3268	2.03313	-10.3268	-10.3268	TTCAAGAAAGCCGTGGGAAA
miR396c	0	0	0	0	8.03759	10.1901	0	0	0	10.788	GTTCAAGAAAGCTGTGGGAAA
miR396g	0.0163953	0.315262	1.45377	0.036631	-8.58179	-8.58179	0.348029	0.0600009	0.457124	0.633967	TCCCACAGCTTTATTGAACCG
miR398a-5p	-10.4342	-10.4342	-10.4342	-10.4342	-0.0654419	-0.225754	-10.4342	-10.4342	-10.4342	-10.4342	AGGGGCGACCTGAGAACACATGAG
miR398b	0.103567	0.25308	1.28833	0.455946	-0.00182592	0.00502956	0.381626	1.07319	1.36176	0.636454	TGTGTTCTCAGGTCGCCCCTG
miR399e	-0.0531741	0.337334	0.656495	-0.458236	0.526567	-0.617377	-0.461032	0.253485	-0.484267	1.92381	CGCCAAAGGAGAGTTGCCCTC
miR400	0.214882	0.216223	0.403911	0.558851	0.578408	0.122169	-9.82691	-9.82691	0.56667	0.616651	TATGAGAGTATTACAAGAACACT
miR408	-0.872536	-7.41185	-0.236924	-7.41185	-7.41185	-7.41185	-1.31213	-7.41185	-0.718642	-7.41185	TTGCACTGCCTCTTCTCTGGC
miR437b	-7.7811	0.139434	0.00392998	0.327113	0.431569	0.408974	0.148753	-0.390842	0.371492	0.508645	AAAGAGTGTAACAAGTTTGAACAT
miR4414a-5p	0	0	7.09698	0	0	0	0	0	6.80864	0	AGAATGCATGACTCGTCGGTTCA
miR5049c	-10.6598	-0.0139972	0.186106	0.43194	0.708996	-0.140399	0.0513854	-10.6598	0.343198	0.285315	AGCATTTATTTTGGTACGGAGGAT
miR5049f	11.591	0	0	0	0	0	0	11.2074	0	0	AGTTTATATGGATCGGGGA
miR5054	1.05341	0.426278	0.606008	-8.47078	-8.47078	-8.47078	-8.47078	-8.47078	-8.47078	0.706514	ATCCCCACAGACGGCGCCA
miR5139	3.46948	-0.484008	3.381	-0.23839	0.993475	3.40226	3.53448	0.145511	0.203289	0.0359684	ATCGAAACCTGGCTCTGATACCA
miR5205a	9.70922	0	0	0	0	0	0	0	10.8961	0	GCATGATTGTTGGGACGGAGGGAG
miR5205b	0	0	0	0	12.1196	0	10.7307	0	0	9.507	ATTAAATTGGGACGGAGGGAGTA
miR5224b	0.275089	0.172172	0.588472	0.208614	0.438258	0.110547	0.275671	-0.0788098	-11.9716	0.632893	CGAGAATGAGATTGTCGGGATCA
miR5225a	1.28542	0.361796	1.27598	-0.196049	-0.176491	-0.107245	-0.097383	0.10263	2.0848	4.97334	CGTCGCAGGAGAGATGACACTG
miR5227	0	0	0	0	10.1495	10.1808	0	0	0	10.0553	TGAAGGAGAACAATGATGATGAAC
miR5268a	-8.52736	-0.00646607	0.330435	0.0910625	0.622133	-0.196398	-0.0429396	0.277933	0.104399	0.195345	GAGATTGGAATGAAGAATGAGTT
miR5273	7.27622	0	0	0	0	0	0	0	0	8.28974	TAGGGGTGTATTTGAGAATAGTT
miR5284a	-0.00369163	-11.9064	-11.9064	0.0216315	0.311428	-11.9064	-11.9064	-0.133664	-11.9064	-4.76868	GAGACGGACCAAAATGGAAAATGT
miR529-5p	0	8.25172	0	7.81871	7.89075	7.94907	8.01731	7.85593	8.15259	8.21578	ATAGAATGAGAGAGAGTAGCACCT
miR5298a	-0.177448	-8.21922	-0.0827384	0.202175	-8.21922	-0.0665772	0.354468	0.333298	-8.21922	-8.21922	GTGGATATGAGAAACATGAAGAA
miR5303a	0.722332	0.0338775	0.726401	0.150588	-10.7398	0.388899	-10.7398	0.377079	0.162796	-1.60204	TAAATGGGCCGGCATACGTGA
miR5303h	0	0	0	0	10.3502	0	9.72424	0	0	0	ACATTTTGAAGTGAGTCTGAGGAA
miR530a	-0.305788	-0.212631	-13.9709	-13.9709	-13.9709	-13.9709	-13.9709	-0.26563	-13.9709	-13.9709	AGATTTGAACCCTGCACCTC
miR5488	-11.0748	-11.0748	0.244524	0.0870316	-11.0748	0.0730291	-0.925852	0.0420395	0.529197	0.565421	TGTGAGAGTGACTGATGATTTCA
miR5746	-10.0937	-10.0937	-0.00677578	-10.0937	-10.0937	0.0204509	1.38687	-0.0733816	-0.178159	-10.0937	TTAGGATTCAACTCTGTTCGGTT
miR5750	0.0205248	0.332068	2.63856	2.41448	-0.328466	-0.0291454	2.77669	-8.21922	0.281266	0.363339	AAGAGAACAGTAGATAAATTGACA
miR5788	-7.5818	-0.223196	0.474509	-7.5818	-7.5818	-7.5818	0.0484276	-7.5818	-7.5818	-0.154532	ATCGGATGTACATACTCATAAGTA
miR6031	-12.6213	-12.6213	-12.6213	0.116707	-12.6213	-12.6213	-12.6213	0.0925782	0.294214	0.0913451	ATAGAGGATCGGATCGTTGAAGC
miR6106-5p	-0.0143034	-0.145728	-11.8297	-0.100552	0.199112	-0.18694	-0.115267	-0.220761	0.056534	0.0629225	TTACGAGTATCCGGATTTGAACA
miR6109	8.86121	9.01072	9.38647	9.1513	9.10575	9.20848	0	0	9.17428	0	ATGGACTGAATTCATCTATGAAAT
miR6135e.2-5p	-0.0844484	-0.0455454	0.139473	0.23693	0.558098	0.0227963	0.0840255	-12.0913	-12.0913	0.646323	AAATGCACTTAGAATACTGAAC
miR6157	0	11.5736	0	0	11.1387	11.1762	11.9354	0	0	0	TCGGCCGTAGGATTTGAAGA
miR6176	-0.64312	-7.68489	-0.298423	0.186277	-7.68489	-7.68489	-7.68489	-0.227508	0.123754	0.189847	GAACGCTGTAGTGCAGGCCCGAGT
miR6248	-2.25444	-12.2532	-12.2532	-2.43444	-1.87516	-12.2532	-12.2532	-12.2532	-12.2532	-1.94549	TATTTGAGAACGGAGGTAGTACT
miR6282	0	0	0	7.58736	0	0	0	7.58293	0	0	GCTTGAGAAGTCGGGATGTTACA
miR6300	-0.365901	0.595251	-0.660685	-0.245353	-0.109468	0.450825	0.328685	0.383252	0.713942	2.23256	GTCGTTGTAGTATAGTGG
miR6462c-5p	-0.420004	-7.07478	-0.688318	-7.07478	0.00864243	-0.170059	-7.07478	-7.07478	-0.059759	-7.07478	AAGGGACAAAAAGACATAGAGACC
miR7504b	6.65478	0	0	6.97074	7.33136	0	0	6.31994	0	6.96786	AGGAGGGAAAATATCTGATTGGAT
miR7528	-0.0392342	0.0584833	0.406235	-9.60827	-9.60827	0.0908306	0.409008	0.444947	0.576726	-9.60827	ACCGAATATGACTTATCTGAACTT
miR7532a	-0.30384	-0.040835	-0.0583335	0.0345708	-11.0461	-0.193014	-11.0461	0.151536	0.314774	0.810504	GAACAGCCTCTGGTCGATGGA
miR7536a	0.0674462	-10.6148	0.138782	0.217209	-10.6148	0.024593	-10.6148	-0.0933088	0.287783	0.656804	TAAAGGAGATGCTCAAGATTG
miR7782-3p	-11.6598	-0.389693	-11.6598	-11.6598	-0.462658	-11.6598	-11.6598	-11.6598	-0.337292	-11.6598	ATCCGGCTCTGATACCATGTTAGA
miR7984a	-0.106118	-0.0178288	0.138816	-11.3505	-4.45978	0.278737	0.0671931	0.0354844	0.353901	0.688826	TCCGACTTTGTGAAATGACTT
miR7990a	-12.7855	-12.7855	-0.380658	-12.7855	-12.7855	-12.7855	-0.13796	-0.301691	-0.169482	-12.7855	TTTAAATGGATCCAACTTTGCCT
miR7992-5p	0	0	0	0	8.17088	0	0	0	7.63176	7.96786	TTTGACATGCAAATCGATGACACT
miR8000	7.34669	0	7.62746	7.38578	0	0	0	0	7.50048	7.55282	ACGACCGAAGAACCTCACCGAAGA
miR8027	1.51989	-5.8268	0.800658	-5.8268	-5.8268	-5.8268	-5.8268	0.49314	-5.8268	-5.8268	ATTCGAGATAAGTATTCACTGAAC
miR812q	6.27631	5.96625	5.92695	5.64875	7.40531	6.36405	6.25172	0	0	0	AGGTTGGGTTATCGAATATCTGGC
miR8155	12.1293	9.15613	12.9755	0	9.52634	0	13.0834	13.0451	0	13.2498	AACCATCGGCTCTGATACCA
miR845a	0	0	0	0	7.66839	0	6.63023	0	0	7.28974	TAGCTCTGATACCAATTGAAAAGT
miR845a-3p	-0.0783221	0.0450877	-0.881715	0.562504	0.362098	0.0868836	-1.22359	-1.22587	0.225424	-0.787812	CCGGCTCTGATACCAGTTGAAAC
miR845d	7.4138	7.42576	0	0	0	7.8116	0	7.58293	7.43012	0	ATGGCTCTGATACCAATTGAAGAC
novel_mir_18	0.127379	0.361798	1.15898	0.111314	0.130942	-6.41193	-0.160216	0.286423	0.866143	0.803841	AATCTGGAGGACTTGACACTC
novel_mir_19	6.76168	0	7.24897	6.38578	0	7.42828	7.17772	7.52152	0	0	TTCATCTGAGTAGTTTGACT
novel_mir_2	0.407466	0.653963	0.462676	-6.6343	-6.6343	-6.6343	-6.6343	-6.6343	-6.6343	0.977386	ATGGAGAAAGAAGATGAATCATT
novel_mir_20	-6.52732	0.139436	0.569658	-0.00407232	-0.122009	0.625268	0.650398	-6.52732	-0.0972026	1.14093	TTTGTTCTTTACACTTTGACT
novel_mir_21	-7.91439	-7.91439	-7.91439	-0.850559	-7.91439	-7.91439	-7.91439	0.0835282	-7.91439	-7.91439	AACCGCGTAGAACTCCTCCCT
novel_mir_22	0	0	7.01447	5.8711	0	6.07468	0	6.69836	6.43012	0	CGCGTGAAAAGTATGAAAGAGAA
novel_mir_24	0	7.42576	0	7.92184	8.0376	7.71205	7.97424	8.2074	8.69314	8.99019	ATTTGGCGGTATAAAATTTATTC
novel_mir_25	0	9.09561	0	9.43888	9.97821	9.36413	9.63027	9.40733	9.55113	9.82582	GTTTTCTAGGAATTGAGCTCCC
novel_mir_26	-7.07478	-0.408027	-0.447323	-0.689008	0.256581	-0.710737	-7.07478	-0.376426	-0.507208	-0.106923	ATCAGGATAAAGTTCAGACGCCT
novel_mir_29	0	6.77373	7.01447	8.01803	0	7.54851	0	5.80529	6.43012	0	TATTATGGAACCGAGGAAGAA
novel_mir_46	0	6.42576	0	0	0	0	0	0	7.43012	0	ATCGGTAACAAGTATTATGGAAC
novel_mir_48	0	0	6.38647	0	0	0	0	0	6.10811	6.66832	TTTGTAATTTAGCTTGTTTGACT
novel_mir_6	0.712388	-6.6343	-6.6343	-0.248527	0.536524	-6.6343	-6.6343	-6.6343	-6.6343	1.19148	TTCCCTCAAAATTGTAAACCC
novel_mir_8	0.297525	0.309471	0.270176	0.237132	0.716074	-5.8268	-5.8268	0.630496	1.18822	-0.0514887	TTATTGATCCAGAATTCCTGCTA
microRNAs showed consistent expression patterns between the upland- and pond-treated samples
miR2199	0	0	16.2061	0	0	0	0	16.6306	0	0	TGATAACTCGACGGATCGC
miR3630-3p	-1.02141	-0.488604	-0.362849	-1.11355	-0.608577	-8.49933	-0.177174	-0.0751194	-8.49933	0.140917	AATGGGAATCTCTCTGATGCAC
miR396b-3p	-0.440321	-0.272741	-2.25331	-0.531554	-0.324153	-0.400386	-0.23075	-1.10908	-0.199311	0.15643	GTTCAATAAAGCTGTGGGAAG
miR5185l-3p	1.04115	0.270188	0.557767	0.582795	-12.4726	1.02739	0.415812	0.732389	0.195951	-1.21471	TTTGAAGATTGACTTCGGAAG
miR6145d	0	8.25172	0	0	0	0	8.3561	0	0	0	ATTGTATTACTGTAACACTCGAGC
miR7508	1.25628	0.731567	1.02061	0.895947	-1.76869	0.734695	0.60277	0.755439	0.163439	-2.40951	CAAGAAAACGAAGTCGGAAGT
miR8017	0	0	0	6.76434	6.54288	0	0	0	6.27817	6.77518	ATCCAAGTGAAGGATTTATCGTCT
miR829.2	8.27626	0	8.45059	0	0	8.19007	0	7.90485	0	0	CACAACTAAAGCTTAAGGAAG
novel_mir_34	0	0	0	0	7.40531	0	0	0	0	7.05528	TCGGTAACAAGTATTATGGAACA
novel_mir_37	0	0	0	0	8.12779	0	0	0	0	8.3254	TCGTTCAACTGGTCTTTAATG
novel_mir_38	0	0	6.62746	0	7.08343	0	0	5.80529	0	5.96786	GAGGATGAGGAACTTGAGACTC
novel_mir_5	6.53931	7.13627	6.73444	0	7.08343	6.90472	6.63023	5.99797	0	7.61169	GGGTGATAAGTATAGAATATATC
