# Supplementary material for: Differentially Expressed microRNAs and Target Genes Associated with Plastic Internode Elongation in Alternanthera philoxeroides in Contrasting Hydrological Habitats
Source: Front Plant Sci. 2017 Dec 5;8:2078. doi: 10.3389/fpls.2017.02078 (PMC5723390; doi:10.3389/fpls.2017.02078)
Supplement: Supplementary file 11 [file Table_6.xlsx]

## Sheet: Table S5
Table S6 Submergence-responsive microRNAs
Name	Foldchange_1h	Foldchange_3h	Foldchange_6h	Foldchange_12h	Foldchange_120h	Sequence
miR1023a-3p	0	13.8367	0	0	0	AGAGAATGTGAGAGTGAT
miR1024a	0	0	0	0	12.8837	TCATGGTTGGTAGTAGTCCTC
miR1028c-3p	10.6326	0	0	0	0	TTGGCATTGTAGTTTTAACAC
miR1036-5p	11.8025	11.588	0	0	0	TGTCGCGAGTCGTAATTAGCG
miR1069-3p	0	12.9438	0	-13.0904	0	GAAAATCAAAGAGCTCTCT
miR1078	0	0	0	-8.67853	0	CTTGCATTTATCAATTGGGAT
miR1148.2	7.36413	7.83674	7.90485	0	0	TTGAGAACCTACCTGTCCGGCCT
miR1436	-10.3722	-10.4977	0	0	0	AGATTAAATTGGGACGGAGGGAGT
miR1439	0	0	0	0	12.3494	TATTTGAGAACGGATGTAGTATT
miR1511	0	0	1.52753	3.29226	-3.0019	AACCCTAGGCTCTGATTACCATGT
miR1520j	10.8236	10.1393	0	0	0	AAGAACTCACACATGACATGAA
miR1524	7.54851	7.32211	0	0	7.77518	GGTCCGAGGAGATGGAACTCC
miR156f-3p	7.07457	0	0	-6.97074	0	GCTCACTGCTCTTTCTGTCAGC
miR157a	0	-9.50547	-9.65496	0	11.2532	TTGACAGAAGATAGAGAGCAC
miR157d	0	10.2874	0	0	0	TGACAGAAGATAGAGAGCAC
miR159-3p	0	17.7084	0	0	0	TTGGATTGAAGGGAGCTCT
miR160a	0	6.83668	-7.01447	0	0	TGCCTGGCTCCCTGTATGCCA
miR160a-3p	0	0	0	-7.06383	0	GCGTATGAGGAGCCAAGCATG
miR162b-5p	7.81158	7.38925	7.24587	0.138288	0.101433	GGAGGCAGTGGTTCATCGATC
miR167b-3p	8.54855	8.45339	8.2074	0	1.21702	GATCATGTTTGTAGCTTCATC
miR167d-3p	-7.9987	0	-8.59947	8.01508	0	CAGATCATGTTGGTAGCTTCA
miR167d-5p	-0.242286	6.83671	0.0708965	0.459383	0.369867	TGAAGCTACCAACATGATCTG
miR168a-3p	0	0	0	1.06938	0	CCCGCCTTGCATCAACTGAAT
miR168c	-0.265369	-0.165779	8.24587	0.173928	0.319489	ATTCAGTTGATGCAAGGCGGGA
miR169ab	0	0	-10.6685	10.2681	-10.8316	CAGCACAGGAGGAAGAGCTTGCCC
miR169d-5p	0	7.32211	0	0	9.07636	TAGCCAAGGATGACTTGCCT
miR169i	0	0	0	0	7.36015	TAGCCAAGGATGACTTGCCTG
miR169n-3p	0	0	0	0	7.66825	AGGCAGTCGTCTTTGGCTATC
miR169u	0	-6.96636	7.39025	-7.7077	0	CAGCCAAGGATGACTTGCCT
miR171b.1	7.65958	7.68471	-0.0360187	-0.185018	0.00413119	TTGAGCCGCGCCAATATCACT
miR172a-5p	0	0	2.0709	-6.97073	0.948571	GCAGCATCACCAAGATTCACA
miR172c-3p	-1.23604	2.21143	0	-9.88402	9.7492	AGAATCTTGATGATGCTGC
miR172d	1.45286	2.34202	-1.53851	-0.461546	-0.193562	TGAGAATCTTGATGATGCTGC
miR1863	0	0	-9.30209	0	0	CAGCTCTGATACCATGTTAAATT
miR2092-5p	11.747	0	-11.8309	0	0	AACTCGAAGTCGGATGTTATACTC
miR2108b	0	9.21522	-9.51201	0	0	TTAACGGGTTGTGTTGTGAGA
miR2912a	-13.0707	10.9905	-12.9129	-12.8983	0	TCAGGACTCGAGTAGGGC
miR2916	0	0	0	0	1.11346	TGGGGGCTCGAAGACGATCA
miR319a	0	18.5128	0	0	0	TTGGACTGAAGGGAGCTCCCTT
miR319b-5p	0.0292147	-0.0364964	-0.947025	0.51383	-1.2052	AGAGCTTTCTTCGGTCCACT
miR319c	0	-18.0831	0	0	0	CTTGGACTGAAGGGAGCTCCCT
miR3437-5p	1.18888	6.51346	1.0709	-1.20665	-7.16061	AATAAAACAAGATCTCACGTGACT
miR3627-5p	-1.4601	0	-1.22156	2.7265	5.5583	CGTCGCAGGAGAGATGACACTGGCT
miR3630-3p	-7.47792	0	0	-7.38578	0	AATGGGAATCTCTCTGATGCAC
miR3634-3p	0	0	0	-9.63369	-10.1495	ATATCCGACTCGAACTTCATCCGT
miR3711	0	9.3392	0	9.97854	-9.86476	AATTTGGCGCTAGAAGGAGGGCCT
miR394a	-1.48706	2.64997	-2.88327	0	0	TTGGCATTCTGTCCACCTCCT
miR395a	0	0	0	10.6628	0	CGGAAGCTGTTTGCGGGAACT
miR395b	0	8.09977	0	-8.23376	-7.99027	TGAAGTGTTTGGGGGAACTC
miR395k	0	-8.39258	0	0	7.13771	CTGAAGCGTTTGGGGGAACTC
miR396a-3p	0	0	1.40494	0	0	TTCAAGAAAGCCGTGGGAAA
miR396c	10.1901	0	0	0	0.82796	GTTCAAGAAAGCTGTGGGAAA
miR396g	-8.59819	0.0327663	-1.39377	0.126581	2.77422	TCCCACAGCTTTATTGAACCG
miR398a-5p	10.2085	0	0	0	-10.3688	AGGGGCGACCTGAGAACACATGAG
miR398b	-8.86121	0	0	0	9.3941	TGTGTTCTCAGGTCGCCCCTG
miR399b	0	5.92982	0	0	8.45969	TGCCAAAGGAGACTTGCCCTG
miR399e	0	0	0	0	1.39724	CGCCAAAGGAGAGTTGCCCTC
miR400	0	-10.0431	-10.2308	0	0	TATGAGAGTATTACAAGAACACT
miR408	0	0	-7.17493	6.69321	0	TTGCACTGCCTCTTCTCTGGC
miR417	0	0	8.24589	0	0	GATGGTAGTGAAGTTGTTGAC
miR437b	8.19007	0	0	0	0	AAAGAGTGTAACAAGTTTGAACAT
miR4387b	0	0	11.5215	0	0	AGAGGATGATGAGCATGACACTCT
miR4414a-5p	0	0	-7.09698	6.80864	0	AGAATGCATGACTCGTCGGTTCA
miR482d-5p	15.582	0	0	13.9878	0	GGTTGGGTGGCTGAGAGGA
miR4992	0	0	0	0	-1.11557	ATTCCTAAGATCGTTTTTGTTATT
miR5021	0	0	10.4242	0	0	TAGAAGAACAAAGAAGAAAGA
miR5049c	10.5194	0	-10.8459	0	0	AGCATTTATTTTGGTACGGAGGAT
miR5049f	-11.591	0	11.2074	0	0	AGTTTATATGGATCGGGGA
miR5054	-9.52419	-8.89706	-9.07679	0	9.17729	ATCCCCACAGACGGCGCCA
miR5139	0	4.01849	-3.23549	0	0	ATCGAAACCTGGCTCTGATACCA
miR5175a	0	0	0	9.91554	0	AGAATTTAGGTCGTAGGGA
miR5185l-3p	0	0	0	0	11.2579	TTTGAAGATTGACTTCGGAAG
miR5205a	-9.70922	0	0	10.8961	0	GCATGATTGTTGGGACGGAGGGAG
miR5205b	0	10.7307	0	0	-2.61257	ATTAAATTGGGACGGAGGGAGTA
miR5224b	0	0	0	-12.1802	0	CGAGAATGAGATTGTCGGGATCA
miR5225a	-1.39267	0	-1.17335	2.28085	5.14983	CGTCGCAGGAGAGATGACACTG
miR5227	10.1808	0	0	0	0	TGAAGGAGAACAATGATGATGAAC
miR5250	0	0	9.02031	0	0	TGAGAATGTGAGATAGCTGAACC
miR5268a	8.33096	0	0	0	0	GAGATTGGAATGAAGAATGAGTT
miR5273	-7.27622	0	0	0	8.28974	TAGGGGTGTATTTGAGAATAGTT
miR5284a	-11.9027	0	11.7727	-11.928	-5.08011	GAGACGGACCAAAATGGAAAATGT
miR529-5p	7.94907	0	7.85593	0	0	ATAGAATGAGAGAGAGTAGCACCT
miR5298a	0	8.57369	0	-8.42139	0	GTGGATATGAGAAACATGAAGAA
miR5303a	0	-10.7737	0	0	9.13776	TAAATGGGCCGGCATACGTGA
miR5303h	0	9.72424	0	0	-10.3502	ACATTTTGAAGTGAGTCTGAGGAA
miR530a	-13.6651	-13.7583	13.7053	0	0	AGATTTGAACCCTGCACCTC
miR5488	11.1479	10.149	0	0	11.6403	TGTGAGAGTGACTGATGATTTCA
miR5497	0	13.1344	12.9478	0	0	CAGAATTCTGGGAGAACCT
miR5746	10.1141	11.4806	0	9.91554	0	TTAGGATTCAACTCTGTTCGGTT
miR5750	0	2.44462	-10.8578	-2.13321	0	AAGAGAACAGTAGATAAATTGACA
miR5788	0	0	-8.05631	0	7.42727	ATCGGATGTACATACTCATAAGTA
miR5813	0	0	0	10.7006	0	ACAGCAGGACGGTGGTCATGGA
miR5834	0	0	8.52148	0	0	AGCGGATGTAAAATTGGGAG
miR6031	0	0	12.7139	0	12.7127	ATAGAGGATCGGATCGTTGAAGC
miR6106-5p	0	0	11.609	0	0	TTACGAGTATCCGGATTTGAACA
miR6109	0	-9.01072	-9.38647	0	-9.10575	ATGGACTGAATTCATCTATGAAAT
miR6135e.2-5p	0	0	-12.2308	-12.3283	0	AAATGCACTTAGAATACTGAAC
miR6157	11.1762	0	0	0	-11.1387	TCGGCCGTAGGATTTGAAGA
miR6176	-7.04177	0	0	0	7.87474	GAACGCTGTAGTGCAGGCCCGAGT
miR6248	-9.99873	0	0	-9.81873	0	TATTTGAGAACGGAGGTAGTACT
miR6282	0	0	7.58293	-7.58737	0	GCTTGAGAAGTCGGGATGTTACA
miR6300	0	0	1.04394	0	2.34202	GTCGTTGTAGTATAGTGG
miR6462c-5p	0	0	0	7.01502	-7.08343	AAGGGACAAAAAGACATAGAGACC
miR7504b	-6.65478	0	0	-6.97074	0	AGGAGGGAAAATATCTGATTGGAT
miR7528	0	0	0	10.185	0	ACCGAATATGACTTATCTGAACTT
miR7532a	0	-11.0052	0	0	11.8566	GAACAGCCTCTGGTCGATGGA
miR7536a	0	0	0	0	11.2716	TAAAGGAGATGCTCAAGATTG
miR7542	0	0	0	0	6.96786	TGCTTAGTTTAGTTGATGGTG
miR7543	12.9422	0	0	0	0	ATTAGTTGATACAGTTTGACT
miR7782-3p	0	-11.2701	0	11.3225	-11.1971	ATCCGGCTCTGATACCATGTTAGA
miR7979	0	8.3561	0	0	0	AGGTAGTCATGAACTTAGCGGGCA
miR7982a	0	0	0	0	11.3899	AAGATGGATTGATGAATAATAATT
miR7983-3p	0	0	0	0	10.0339	ACTAATGACCGGTAGATTTTGAC
miR7984a	0	0	0	11.7044	5.14861	TCCGACTTTGTGAAATGACTT
miR7990a	0	12.6475	0	12.616	0	TTTAAATGGATCCAACTTTGCCT
miR7992-5p	0	0	0	7.63176	0	TTTGACATGCAAATCGATGACACT
miR8000	-7.34669	0	-7.62746	0	7.55282	ACGACCGAAGAACCTCACCGAAGA
miR8027	-7.34669	0	0	0	0	ATTCGAGATAAGTATTCACTGAAC
miR812g	0	0	11.5525	0	0	AAGAGATGATTGGAGTTGGACA
miR812p	0	0	0	7.27808	7.61169	GACGGACGATTCAAATTTGGGATT
miR812q	0	0	0	0	-7.40531	AGGTTGGGTTATCGAATATCTGGC
miR8135	0	0	0	0	11.4875	GGATTTTGTCAGAGTTGATG
miR8145	0	0	0	11.8293	12.3298	ATAACTTTAGAATGACAGCCTT
miR8155	-12.1293	3.92724	0	0	3.72342	AACCATCGGCTCTGATACCA
miR824	0	10.6509	0	0	0	TAACAATTTGTGGAACGGGA
miR837-3p	10.0846	0	0	10.5005	0	AAACGAGACAAGAAAACTGAGATT
miR845a-3p	0	-1.26867	0	0	-1.14991	CCGGCTCTGATACCAGTTGAAAC
miR845d	0	-7.42576	7.58293	7.43012	0	ATGGCTCTGATACCAATTGAAGAC
novel_mir_19	0.666592	7.17772	0.272551	0	0	TTCATCTGAGTAGTTTGACT
novel_mir_2	-7.04177	-7.28827	-7.09698	0	7.61169	ATGGAGAAAGAAGATGAATCATT
novel_mir_20	7.15259	0.510962	-7.09698	0	1.26294	TTTGTTCTTTACACTTTGACT
novel_mir_21	0	0	7.99791	-7.06383	0	AACCGCGTAGAACTCCTCCCT
novel_mir_24	7.71205	0.548481	8.2074	0.771297	0.952587	ATTTGGCGGTATAAAATTTATTC
novel_mir_25	9.36413	0.534659	9.40733	0.112256	-0.152393	GTTTTCTAGGAATTGAGCTCCC
novel_mir_26	0	-6.66676	0.0708965	0	-0.363505	ATCAGGATAAAGTTCAGACGCCT
novel_mir_29	7.54851	-6.77373	-1.20917	-1.58792	0	TATTATGGAACCGAGGAAGAA
novel_mir_38	0	0	0	0	-1.11557	GAGGATGAGGAACTTGAGACTC
novel_mir_46	0	0	0	7.43012	0	ATCGGTAACAAGTATTATGGAAC
novel_mir_48	0	0	0	0	6.66832	TTTGTAATTTAGCTTGTTTGACT
novel_mir_6	-7.34669	0	0	0	0.654959	TTCCCTCAAAATTGTAAACCC
novel_mir_61	0	6.73715	0	0	0	GTTGAAAAGTCAAAGTGTAGCCA
novel_mir_62	8.03397	0	0	0	0	GGGATTGTTGCACTTATTTTGTA
novel_mir_65	0	0	0	9.29802	0	AACCGGAACCGTGGCCACCTCTA
novel_mir_70	0	0	0	0	7.21578	TTCGAACTCGAATAATTCTTATC
novel_mir_73	0	0	9.24586	0	9.65433	TTTTCATGCCTGGACCTCTGATT
novel_mir_75	0	0	0	0	8.58256	CCGGAACCGTGCGGCGCTGCCTC
